# Supplementary material for: Genomic characterization and virulence of Streptococcus suis serotype 4 clonal complex 94 recovered from human and swine samples
Source: PLoS One. 2023 Jul 27;18(7):e0288840. doi: 10.1371/journal.pone.0288840 (PMC10374156; doi:10.1371/journal.pone.0288840)
Supplement: S1 Table — (XLSX) [file pone.0288840.s001.xlsx]

## Sheet: Sheet1
Table S1. Presentation of virulence-associated genes in Streptococcus suis serotype 4 strains
Virulence Factor/Marker	Locus tag	Reference	ID36054	TRG6	ID34572	ID34545	ID34553	ID34693	ID34704	PZVF		VAG No.
Hyaluronate lyase (hyl)	SSU1050	P1/7	1	1	1	1	1	1	1	Yes		1
IdeS (Mac family protein)	SSU0496	P1/7	1	1	1	1	1	1	1	Yes		2
IgA zinc metalloprotease (zmpC)	SSU0879	P1/7	1	1	1	1	1	1	1	Yes		3
Muramidase-released protein (mrp)	SSU0706	P1/7	1	1	1	1	1	1	1	Yes		4
rfeA (RTX toxin)	ZY05719_00995	ZY05719	1	1	1	1	1	1	1	Yes		5
SP1	SSU05_0942	05ZYH33	1	1	1	1	1	1	1	Yes		6
Suilysin (sly)	SSU1231	P1/7	1	1	1	1	1	1	1	Yes		7
tran (transcriptional Regulator )	ZY05719_02295	ZY05719	1	1	1	1	1	1	1	Yes		8
Factor H binding protein II or Adhesin P (fhb/fhbp/sadP)	SSU0253	P1/7	1	1	1	1	1	1	1	Yes		9
Factor H binding protein I (fhb)	SSU05_0272	05ZYH33	0	0	0	0	0	0	0	Yes		10
cbp40omp40 (SpaA/collagen-binding protein)	ZY05719_09965	ZY05719	0	0	0	0	0	0	0	Yes		11
Hemolysin (Hhly3)	ZY05719_04470	ZY05719	0	0	0	0	0	0	0	Yes		12
IgdE (IgG degrading enzyme (Cysteine protease))	SSU1616	P1/7	0	0	0	0	0	0	0	Yes		13
NeuB	SSU0535	P1/7	0	0	0	0	0	0	0	Yes		14
NisK/NisR	SSUSC84_0810/0811	SC84	0	0	0	0	0	0	0	Yes		15
PnuC-nicotinamide mononucleotide transporter	ZY05719_09355	ZY05719	0	0	0	0	0	0	0	Yes		16
Rgg	SSGZ1_1813	GZ1	0	0	0	0	0	0	0	Yes		17
srtBCD (Sbp1 & Sbp2)	SSU1881-SSU1883	P1/7	0	0	0	0	0	0	0	Yes		18
1910HK	SSU05_1911	05ZYH33	1	1	1	1	1	1	1			19
1910HR	SSU05_1910	05ZYH33	1	1	1	1	1	1	1			20
6-phosphogluconate- dehydrogenase	SSU1541	P1/7	1	1	1	1	1	1	1			21
abpb	SSU05_1387	05ZYH33	1	1	1	1	1	1	1			22
Adhesion protein (Lipoprotein 103)	SSU0308	P1/7	1	1	1	1	1	1	1			23
AdcR	SSU0112	P1/7	1	1	1	1	1	1	1			24
Amylopullulanase	SSU1849	P1/7	1	1	1	1	1	1	1			25
Arginine deiminase system	SSU0580	P1/7	1	1	1	1	1	1	1			26
autolysin (atl)	SSU1127	P1/7	1	1	1	1	1	1	1			27
CcpA	SSU1202	P1/7	1	1	1	1	1	1	1			28
cdd gene	SSU0935	P1/7	1	1	1	1	1	1	1			29
CiaRH	SSU0944/0945	P1/7	1	1	1	1	1	1	1			30
Collagenase	SSU0457	P1/7	1	1	1	1	1	1	1			31
CovR	SSU1191	P1/7	1	1	1	1	1	1	1			32
Dipeptidylpeptidase IV	SSU0187	P1/7	1	1	1	1	1	1	1			33
DltA	SSU0596	P1/7	1	1	1	1	1	1	1			34
Dpr	SSU1500	P1/7	1	1	1	1	1	1	1			35
Endo-b-N- acetylglucosaminidase D (endo D)	SSU1715	P1/7	1	1	1	1	1	1	1			36
Enolase	SSU1320	P1/7	1	1	1	1	1	1	1			37
Extracellular protein factor (epf)	SSU0171	P1/7	0	0	0	0	0	0	0			38
Fbps	SSU1311	P1/7	1	1	1	1	1	1	1			39
FeoB	SSU1237	P1/7	1	1	1	1	1	1	1			40
Fur	SSU0289	P1/7	1	1	1	1	1	1	1			41
gh92	ZY05719_09100	ZY05719	1	1	1	1	1	1	1			42
Glyceraldehyde-3-phosphate dehydrogenase (GAPDH)	SSU0153	P1/7	1	1	1	1	1	1	1			43
Glutamate dehydrogenase	SSU0234	P1/7	1	1	1	1	1	1	1			44
Glutamine synthetase	SSU0157	P1/7	1	1	1	1	1	1	1			45
gpmA-38 KDa protein	SSU1451	P1/7	1	1	1	1	1	1	1			46
gtfA gene	SSU1369	P1/7	1	1	1	1	1	1	1			47
guaA gene	SSU0816	P1/7	1	1	1	1	1	1	1			48
guaB gene	SSU1960	P1/7	1	1	1	1	1	1	1			49
HP0245	SSGZ1_0222	GZ1	1	1	1	1	1	1	1			50
HP1717	B9H01_08285	SC19	1	1	1	1	1	1	1			51
Histidine triad protein (Htps)	SSU0309	P1/7	1	1	1	1	1	1	1			52
ihk gene	SSGZ1_1491	GZ1	1	1	1	1	1	1	1			53
irrgene	SSGZ1_1492	GZ1	1	1	1	1	1	1	1			54
Lgt gene	SSU1418	P1/7	1	1	1	1	1	1	1			55
lmb gene	SSU0308	P1/7	1	1	1	1	1	1	1			56
lspA-Lipoprotein signal peptidase	SSU0731	P1/7	1	1	1	1	1	1	1			57
LuxS gene	SSU0376	P1/7	1	1	1	1	1	1	1			58
manN gene	SSU1585	P1/7	1	1	1	1	1	1	1			59
mannose-specific EIIAB	SSGZ1_1603	GZ1	1	1	1	1	1	1	1			60
nadR gene	SSGZ1_1789	GZ1	0	0	0	0	0	0	0			61
ofs-Serum opacity factor	SSGZ1_	GZ1	1	1	1	1	1	1	1			62
OppA	ERS156200_01863	BM197a	1	1	1	1	1	1	1			63
putative peptidase	SSU0458	P1/7	1	1	1	1	1	1	1			64
Permease	SSU0501	P1/7	1	1	1	1	1	1	1			65
Permease	SSU0835	P1/7	1	1	1	1	1	1	1			66
PgdA	SSU1448	P1/7	1	1	1	1	1	1	1			67
prsA	SSU05_1238	05ZYH33	1	1	1	1	1	1	1			68
purA gene	SSU1758	P1/7	1	1	1	1	1	1	1			69
purD gene	SSU0032	P1/7	1	1	1	1	1	1	1			70
RevS	SSGZ1_1897	GZ1	0	0	0	0	0	0	0			71
salK/R	SSU05_0944/0943	05ZYH33	0	0	0	0	0	0	0			72
sntA	SSU05_2095	05ZYH33	1	1	1	1	1	1	1			73
Surface antigen one (sao)	SSU1201	P1/7	1	1	1	1	1	1	1			74
scrB gene	SSU1619	P1/7	1	1	1	1	1	1	1			75
scrR gene	SSU1620	P1/7	1	1	1	1	1	1	1			76
SerS	SSGZ1_1607	GZ1	1	1	1	1	1	1	1			77
SMU-61-like	SSU05_0053	05ZYH33	1	1	1	1	1	1	1			78
Superoxide dismutase (sodA)	SSU1356	P1/7	1	1	1	1	1	1	1			79
SpyM3-0908	SSGZ1_0860	GZ1	1	1	1	1	1	1	1			80
Sortase A (strA)	SSU0925	P1/7	1	1	1	1	1	1	1			81
srtF pilus	SSU0428	P1/7	1	1	1	1	1	1	1			82
srtG pilus	SsuiDRAFT_2955	89/1591	0	0	0	0	0	0	0			83
ssa	SSU1143	P1/7	1	1	1	1	1	1	1			84
Ssads	SSGZ1_0885	GZ1	1	1	1	1	1	1	1			85
SsnA nuclease	SSU1760	P1/7	1	1	1	1	1	1	1			86
SspA	SSU0757	P1/7	1	1	1	1	1	1	1			87
SsPep	SSU05_0153	05ZYH33	1	1	1	1	1	1	1			88
SSU05_0473	SSGZ1_0422	GZ1	0	0	0	0	0	0	0			89
SSU05_1311	SSGZ1_1162	GZ1	1	1	1	1	1	1	1			90
stp	SSGZ1_0380	GZ1	1	1	1	1	1	1	1			91
treR gene	SSGZ1_0213	GZ1	1	1	1	1	1	1	1			92
Trigger factor	SSGZ1_0303	GZ1	1	1	1	1	1	1	1			93
TroA	SSU1869	P1/7	1	1	1	1	1	1	1			94
VirA	SSU1589	P1/7	1	1	1	1	1	1	1			95
VirB4	SSGZ1_0481	GZ1	0	0	0	0	0	0	0			96
VirD4 (TraG)	SSGZ1_0487	GZ1	0	0	0	0	0	0	0			97
yzpA	ZY05719_07925	ZY05719	1	1	1	1	1	1	1			98
Zur	SSU05_0310	05ZYH33	1	1	1	1	1	1	1			99
Copper-exporting ATPase_disease-associated marker	SSU207	P1/7	1	1	1	1	1	1	1			Pathogenic pathotype marker
Type I restriction-modification (RM) system S protein_ disease-associated marker	SSU1589	P1/7	1	1	1	1	1	1	1			Pathogenic pathotype marker
Putative sugar ATP-binding cassette (ABC) transporter_non-disease-associated	SSUST3_0534	ST3	0	0	0	0	0	0	0			Non-pathogenic pathotype
SSU_RS09525	SSU_RS09525	P1/7	1	1	1	1	1	1	1			Pathogenic pathotype marker
SSU_RS09155	SSU_RS09155	P1/7	1	1	1	1	1	1	1			Pathogenic pathotype marker
SSU_RS03100	SSU_RS03100	P1/7	1	1	1	1	1	1	1			Pathogenic pathotype marker
NOTE: 1 = Present, 0 = Absent
