# Supplementary material for: Genomic characterization and virulence of Streptococcus suis serotype 4 clonal complex 94 recovered from human and swine samples
Source: PLoS One. 2023 Jul 27;18(7):e0288840. doi: 10.1371/journal.pone.0288840 (PMC10374156; doi:10.1371/journal.pone.0288840)
Supplement: S2 Table — (XLSX) [file pone.0288840.s002.xlsx]

## Sheet: Sheet1
Name	Reference	Bioproject	Host	Serotype	Sequence Type	Clonal Complex	Country of Isolation	Data source	SRA accession	Assembly accession
SAMD00009266	1	PRJDB1485	PD	23	483	94	Canada	SRA	DRR014287	NA
SAMD00009267	1	PRJDB1485	PD	Unknown	108	94	Japan	SRA	DRR014303	NA
SAMD00009293	1	PRJDB1485	PH	4	94	94	Japan	SRA	DRR014300	NA
SAMD00066479	34	PRJDB5283	H	5	752	94	Japan	Assembly	NA	GCF_002157605.1
SAMEA3234009	4	PRJEB8392	PD	4	911	94	United Kingdom	Assembly	NA	GCF_000937175.1
SAMEA3234010	4	PRJEB8392	PD	4	911	94	United Kingdom	Assembly	NA	GCF_000947055.1
SAMEA3234011	4	PRJEB8392	PD	4	911	94	United Kingdom	Assembly	NA	GCF_000938215.1
SAMEA3234099	4	PRJEB8392	PD	3	108	94	United Kingdom	Assembly	NA	GCF_000945495.1
SAMN02469552	9	PRJNA171431	PD	23	483	94	Canada	Assembly	NA	GCF_000440615.1
SAMN04376534	23	PRJNA307190	PD	3	108	94	Canada	SRA	SRR3066738	NA
SAMN04376535	23	PRJNA307190	PD	3	1187	94	Canada	SRA	SRR3066739	NA
SAMN04376539	23	PRJNA307190	PD	4	94	94	Canada	SRA	SRR3066743	NA
SAMN04376540	23	PRJNA307190	PD	4	1175	94	Canada	SRA	SRR3066744	NA
SAMN04376541	23	PRJNA307190	PD	4	94	94	Canada	SRA	SRR3066745	NA
SAMN04376542	23	PRJNA307190	PD	4	977	94	Canada	SRA	SRR3066746	NA
SAMN04376543	23	PRJNA307190	PD	4	94	94	Canada	SRA	SRR3066748	NA
SAMN04376544	23	PRJNA307190	PD	4	977	94	Canada	SRA	SRR3066749	NA
SAMN04376545	23	PRJNA307190	PD	4	94	94	Canada	SRA	SRR3066750	NA
SAMN04376546	23	PRJNA307190	PD	5	94	94	Canada	SRA	SRR3066751	NA
SAMN04376552	23	PRJNA307190	PD	5	1175	94	Canada	SRA	SRR3066757	NA
SAMN04376557	23	PRJNA307190	PD	7	94	94	Canada	SRA	SRR3066763	NA
SAMN04376558	23	PRJNA307190	PD	7	94	94	Canada	SRA	SRR3066764	NA
SAMN04376559	23	PRJNA307190	PD	7	1175	94	Canada	SRA	SRR3066765	NA
SAMN04376600	23	PRJNA307190	PD	23	108	94	Canada	SRA	SRR3066810	NA
SAMN04376601	23	PRJNA307190	PD	23	483	94	Canada	SRA	SRR3066811	NA
SAMN04376602	23	PRJNA307190	PD	23	108	94	Canada	SRA	SRR3066812	NA
SAMN04376603	23	PRJNA307190	PD	23	108	94	Canada	SRA	SRR3066814	NA
SAMN05919895	45	PRJNA349071	PD	9	125	94	Spain	SRA	SRR4431626	NA
SAMN05919896	45	PRJNA349071	PD	9	123	94	Spain	SRA	SRR4431628	NA
SAMN05919897	45	PRJNA349071	PD	9	125	94	Spain	SRA	SRR4431629	NA
SAMN05919898	45	PRJNA349071	PD	9	123	94	Spain	SRA	SRR4431631	NA
SAMN05919899	45	PRJNA349071	PD	9	123	94	Spain	SRA	SRR4431591	NA
SAMN05919900	45	PRJNA349071	PD	9	123	94	Spain	SRA	SRR4431633	NA
SAMN05919901	45	PRJNA349071	PD	9	791	94	Spain	SRA	SRR4431635	NA
SAMN08295926	26	PRJNA428542	PH	4	94	94	China	Assembly	NA	GCF_002963185.1
SAMN08295927	26	PRJNA428542	PH	4	94	94	China	Assembly	NA	GCF_002961925.1
SAMN08295942	26	PRJNA428542	PH	4	94	94	China	Assembly	NA	GCF_002961765.1
SAMN09459624	28	PRJNA476804	PD	4	483	94	Australia	SRA	SRR7369703	NA
SAMN09459674	28	PRJNA476804	PD	5	483	94	Australia	SRA	SRR7369636	NA
SAMN09459708	28	PRJNA476804	PD	5	483	94	Australia	SRA	SRR7369611	NA
SAMN09459710	28	PRJNA476804	PD	4	94	94	Australia	SRA	SRR7369590	NA
SAMN09459712	28	PRJNA476804	PD	5	483	94	Australia	SRA	SRR7369588	NA
SAMN09460428	Unknown	PRJNA476843	PD	4	94	94	China	Assembly	NA	GCF_003352225.1
SAMN11854144	51	PRJNA544735	PD	Unknown	108	94	USA	SRA	SRR9123132	NA
SAMN11854152	51	PRJNA544735	PD	3	108	94	USA	SRA	SRR9123130	NA
SAMN11854157	51	PRJNA544735	PD	23	108	94	USA	SRA	SRR9123249	NA
SAMN11854161	51	PRJNA544735	PD	23	108	94	USA	SRA	SRR9123253	NA
SAMN11854164	51	PRJNA544735	PD	23	108	94	USA	SRA	SRR9123223	NA
SAMN11854165	51	PRJNA544735	PD	23	108	94	USA	SRA	SRR9123224	NA
SAMN11854169	51	PRJNA544735	PD	Unknown	94	94	USA	SRA	SRR9123228	NA
SAMN11854180	51	PRJNA544735	PD	23	108	94	USA	SRA	SRR9123192	NA
SAMN11854181	51	PRJNA544735	PD	7	94	94	USA	SRA	SRR9123191	NA
SAMN11854182	51	PRJNA544735	PD	7	94	94	USA	SRA	SRR9123184	NA
SAMN11854183	51	PRJNA544735	PD	7	94	94	USA	SRA	SRR9123183	NA
SAMN11854184	51	PRJNA544735	PD	Unknown	94	94	USA	SRA	SRR9123231	NA
SAMN11854187	51	PRJNA544735	PD	7	94	94	USA	SRA	SRR9123062	NA
SAMN11854188	51	PRJNA544735	PD	7	94	94	USA	SRA	SRR9123063	NA
SAMN11854191	51	PRJNA544735	PD	Unknown	977	94	USA	SRA	SRR9123066	NA
SAMN11854192	51	PRJNA544735	PD	7	980	94	USA	SRA	SRR9123229	NA
SAMN11854199	51	PRJNA544735	PD	Unknown	94	94	USA	SRA	SRR9123197	NA
SAMN11854203	51	PRJNA544735	PD	5	977	94	USA	SRA	SRR9123193	NA
SAMN11854205	51	PRJNA544735	PD	23	962	94	USA	SRA	SRR9123126	NA
SAMN11854210	51	PRJNA544735	PD	5	977	94	USA	SRA	SRR9123119	NA
SAMN11854218	51	PRJNA544735	PD	23	108	94	USA	SRA	SRR9123090	NA
SAMN11854219	51	PRJNA544735	PD	Unknown	964	94	USA	SRA	SRR9123089	NA
SAMN11854229	51	PRJNA544735	PD	2	982	94	USA	SRA	SRR9123164	NA
SAMN11854230	51	PRJNA544735	PD	3	119	94	USA	SRA	SRR9123165	NA
SAMN11854232	51	PRJNA544735	PD	7	94	94	USA	SRA	SRR9123171	NA
SAMN11854234	51	PRJNA544735	PD	7	373	94	USA	SRA	SRR9123148	NA
SAMN11854235	51	PRJNA544735	PD	5	977	94	USA	SRA	SRR9123147	NA
SAMN11854237	51	PRJNA544735	PD	7	94	94	USA	SRA	SRR9123145	NA
SAMN11854242	51	PRJNA544735	PD	9	373	94	USA	SRA	SRR9123144	NA
SAMN11854246	51	PRJNA544735	PD	5	977	94	USA	SRA	SRR9123067	NA
SAMN11854247	51	PRJNA544735	PD	7	94	94	USA	SRA	SRR9123068	NA
SAMN11854248	51	PRJNA544735	PD	7	94	94	USA	SRA	SRR9123073	NA
SAMN11854252	51	PRJNA544735	PD	5	977	94	USA	SRA	SRR9123075	NA
SAMN11854259	51	PRJNA544735	PD	7	373	94	USA	SRA	SRR9123103	NA
SAMN11854261	51	PRJNA544735	PD	9	373	94	USA	SRA	SRR9123105	NA
SAMN11854262	51	PRJNA544735	PD	5	119	94	USA	SRA	SRR9123108	NA
SAMN11854263	51	PRJNA544735	PD	5	94	94	USA	SRA	SRR9123107	NA
SAMN11854265	51	PRJNA544735	PD	3	108	94	USA	SRA	SRR9123176	NA
SAMN11854267	51	PRJNA544735	PD	5	94	94	USA	SRA	SRR9123178	NA
SAMN11854273	51	PRJNA544735	PH	Unknown	966	94	USA	SRA	SRR9123174	NA
SAMN11854284	51	PRJNA544735	PD	23	108	94	USA	SRA	SRR9123141	NA
SAMN11854286	51	PRJNA544735	PD	Unknown	108	94	USA	SRA	SRR9123139	NA
SAMN11854291	51	PRJNA544735	PD	3	108	94	USA	SRA	SRR9123136	NA
SAMN11854293	51	PRJNA544735	PD	5	977	94	USA	SRA	SRR9123134	NA
SAMN11854301	51	PRJNA544735	PD	7	94	94	USA	SRA	SRR9123157	NA
SAMN11854309	51	PRJNA544735	PD	Unknown	108	94	USA	SRA	SRR9123240	NA
SAMN11854314	51	PRJNA544735	PD	3	839	94	USA	SRA	SRR9123262	NA
SAMN11854319	51	PRJNA544735	PD	7	94	94	USA	SRA	SRR9123265	NA
SAMN11854321	51	PRJNA544735	PD	5	977	94	USA	SRA	SRR9123263	NA
SAMN11854326	51	PRJNA544735	PH	Unknown	108	94	USA	SRA	SRR9123079	NA
SAMN11854333	51	PRJNA544735	PH	Unknown	94	94	USA	SRA	SRR9123078	NA
SAMN11854340	51	PRJNA544735	PD	7	373	94	USA	SRA	SRR9123118	NA
SAMN11854350	51	PRJNA544735	PD	Unknown	969	94	USA	SRA	SRR9123088	NA
SAMN11854351	51	PRJNA544735	PD	3	969	94	USA	SRA	SRR9123087	NA
